# Supplementary material for: Molybdenum Nitride and Oxide Layers Grown on Mo Foil for Supercapacitors
Source: Materials (Basel). 2025 Dec 16;18(24):5649. doi: 10.3390/ma18245649 (PMC12734594; doi:10.3390/ma18245649)
Supplement: Supplementary file 1 [file materials-18-05649-s001.zip]

Archive with 1 entries (1 files):
- materials-4041720-supplementary.pdf
